# Supplementary material for: Mortality in Pedigrees with Acute Intermittent Porphyria
Source: Life (Basel). 2022 Dec 8;12(12):2059. doi: 10.3390/life12122059 (PMC9785653; doi:10.3390/life12122059)
Supplement: Supplementary file 1 [file life-12-02059-s001.zip]

Archive with 1 entries (1 files):
- life-1996072-supplementary.pdf
